# Supplementary material for: The emergence and development of behavioral individuality in clonal fish
Source: Nat Commun. 2022 Oct 28;13:6419. doi: 10.1038/s41467-022-34113-y (PMC9616841; doi:10.1038/s41467-022-34113-y)
Supplement: Supplementary file 3 — Source Data [file 41467_2022_34113_MOESM3_ESM.xlsx]

## Sheet: Fig 2ABC behavioral data
	Individual ID	Date of observation	hour of day	hourly median swimming speed	observation number	week number	Mother ID	size of the brood (not all individuals from a brood used in the experiment)	Birth date of the brood	Total length of the individual (cm)	centered hour (first hour of day is zero)	Overall growth rate over the experiment	Mean-centered total length	Rank of individual's swimming speed in the first hour of life	Overall median swimming speed for day 1 of life
	These are the behavioral data (hourly measures = speed.med; daily measures = day1.speed) that were used to recreate Figure 2ABC
	All code to reproduce these results, using these data are available in Supplemental Note II ("Figures" section near the end)
	picomp	date	hour	speed.med	obs	week	mother	brood.size	birth.date	TL	hour.cen	growth.rate	TL.cen	ranking	day1.speed
1	pi64_3	2018-03-01	1	0.07	1	1	80.1	15	2018-02-28	1.104	0	0.087	0.082	1	1.04
2	pi64_3	2018-03-01	2	0.15	1	1	80.1	15	2018-02-28	1.104	1	0.087	0.082	1	1.04
3	pi64_3	2018-03-01	3	0.26	1	1	80.1	15	2018-02-28	1.104	2	0.087	0.082	1	1.04
4	pi64_3	2018-03-01	4	1.15	1	1	80.1	15	2018-02-28	1.104	3	0.087	0.082	1	1.04
5	pi64_3	2018-03-01	5	1.43	1	1	80.1	15	2018-02-28	1.104	4	0.087	0.082	1	1.04
6	pi64_3	2018-03-01	6	1.38	1	1	80.1	15	2018-02-28	1.104	5	0.087	0.082	1	1.04
7	pi64_3	2018-03-01	7	1.04	1	1	80.1	15	2018-02-28	1.104	6	0.087	0.082	1	1.04
8	pi64_3	2018-03-01	8	0.42	1	1	80.1	15	2018-02-28	1.104	7	0.087	0.082	1	1.04
9	pi64_3	2018-03-01	9	1.97	1	1	80.1	15	2018-02-28	1.104	8	0.087	0.082	1	1.04
10	pi64_3	2018-03-01	10	2	1	1	80.1	15	2018-02-28	1.104	9	0.087	0.082	1	1.04
11	pi64_3	2018-03-01	11	0.27	1	1	80.1	15	2018-02-28	1.104	10	0.087	0.082	1	1.04
12	pi24_4	2018-03-27	1	0.3	1	1	70.3	15	2018-03-26	1.247	0	0.184	0.225	2	0.46
13	pi24_4	2018-03-27	2	0.53	1	1	70.3	15	2018-03-26	1.247	1	0.184	0.225	2	0.46
14	pi24_4	2018-03-27	3	0.75	1	1	70.3	15	2018-03-26	1.247	2	0.184	0.225	2	0.46
15	pi24_4	2018-03-27	4	0.29	1	1	70.3	15	2018-03-26	1.247	3	0.184	0.225	2	0.46
16	pi24_4	2018-03-27	5	0.3	1	1	70.3	15	2018-03-26	1.247	4	0.184	0.225	2	0.46
17	pi24_4	2018-03-27	6	0.46	1	1	70.3	15	2018-03-26	1.247	5	0.184	0.225	2	0.46
18	pi24_4	2018-03-27	7	0.36	1	1	70.3	15	2018-03-26	1.247	6	0.184	0.225	2	0.46
19	pi24_4	2018-03-27	8	0.48	1	1	70.3	15	2018-03-26	1.247	7	0.184	0.225	2	0.46
20	pi24_4	2018-03-27	9	0.17	1	1	70.3	15	2018-03-26	1.247	8	0.184	0.225	2	0.46
21	pi24_4	2018-03-27	10	0.9	1	1	70.3	15	2018-03-26	1.247	9	0.184	0.225	2	0.46
22	pi24_4	2018-03-27	11	1.09	1	1	70.3	15	2018-03-26	1.247	10	0.184	0.225	2	0.46
23	pi22_1	2018-02-16	1	0.32	1	1	70.2	11	2018-02-15	0.845	0	0.256	-0.177	3	0.69
24	pi22_1	2018-02-16	2	0.29	1	1	70.2	11	2018-02-15	0.845	1	0.256	-0.177	3	0.69
25	pi22_1	2018-02-16	3	0.46	1	1	70.2	11	2018-02-15	0.845	2	0.256	-0.177	3	0.69
26	pi22_1	2018-02-16	4	0.85	1	1	70.2	11	2018-02-15	0.845	3	0.256	-0.177	3	0.69
27	pi22_1	2018-02-16	5	0.66	1	1	70.2	11	2018-02-15	0.845	4	0.256	-0.177	3	0.69
28	pi22_1	2018-02-16	6	0.76	1	1	70.2	11	2018-02-15	0.845	5	0.256	-0.177	3	0.69
29	pi22_1	2018-02-16	7	0.76	1	1	70.2	11	2018-02-15	0.845	6	0.256	-0.177	3	0.69
30	pi22_1	2018-02-16	8	0.52	1	1	70.2	11	2018-02-15	0.845	7	0.256	-0.177	3	0.69
31	pi22_1	2018-02-16	9	1.15	1	1	70.2	11	2018-02-15	0.845	8	0.256	-0.177	3	0.69
32	pi22_1	2018-02-16	10	0.69	1	1	70.2	11	2018-02-15	0.845	9	0.256	-0.177	3	0.69
33	pi22_1	2018-02-16	11	0.79	1	1	70.2	11	2018-02-15	0.845	10	0.256	-0.177	3	0.69
34	pi22_3	2018-02-16	1	0.39	1	1	70.2	11	2018-02-15	0.938	0	0.159	-0.084	4	0.38
35	pi22_3	2018-02-16	2	0.2	1	1	70.2	11	2018-02-15	0.938	1	0.159	-0.084	4	0.38
36	pi22_3	2018-02-16	3	0.06	1	1	70.2	11	2018-02-15	0.938	2	0.159	-0.084	4	0.38
37	pi22_3	2018-02-16	4	0.17	1	1	70.2	11	2018-02-15	0.938	3	0.159	-0.084	4	0.38
38	pi22_3	2018-02-16	5	0.38	1	1	70.2	11	2018-02-15	0.938	4	0.159	-0.084	4	0.38
39	pi22_3	2018-02-16	6	0.3	1	1	70.2	11	2018-02-15	0.938	5	0.159	-0.084	4	0.38
40	pi22_3	2018-02-16	7	0.52	1	1	70.2	11	2018-02-15	0.938	6	0.159	-0.084	4	0.38
41	pi22_3	2018-02-16	8	0.09	1	1	70.2	11	2018-02-15	0.938	7	0.159	-0.084	4	0.38
42	pi22_3	2018-02-16	9	1.14	1	1	70.2	11	2018-02-15	0.938	8	0.159	-0.084	4	0.38
43	pi22_3	2018-02-16	10	1.29	1	1	70.2	11	2018-02-15	0.938	9	0.159	-0.084	4	0.38
44	pi22_3	2018-02-16	11	0.75	1	1	70.2	11	2018-02-15	0.938	10	0.159	-0.084	4	0.38
45	pi64_1	2018-03-01	1	0.42	1	1	80.1	15	2018-02-28	1.107	0	0.051	0.085	5	1.32
46	pi64_1	2018-03-01	2	0.7	1	1	80.1	15	2018-02-28	1.107	1	0.051	0.085	5	1.32
47	pi64_1	2018-03-01	3	0.82	1	1	80.1	15	2018-02-28	1.107	2	0.051	0.085	5	1.32
48	pi64_1	2018-03-01	4	0.89	1	1	80.1	15	2018-02-28	1.107	3	0.051	0.085	5	1.32
49	pi64_1	2018-03-01	5	1.14	1	1	80.1	15	2018-02-28	1.107	4	0.051	0.085	5	1.32
50	pi64_1	2018-03-01	6	1.32	1	1	80.1	15	2018-02-28	1.107	5	0.051	0.085	5	1.32
51	pi64_1	2018-03-01	7	1.94	1	1	80.1	15	2018-02-28	1.107	6	0.051	0.085	5	1.32
52	pi64_1	2018-03-01	8	2.17	1	1	80.1	15	2018-02-28	1.107	7	0.051	0.085	5	1.32
53	pi64_1	2018-03-01	9	2.19	1	1	80.1	15	2018-02-28	1.107	8	0.051	0.085	5	1.32
54	pi64_1	2018-03-01	10	2.41	1	1	80.1	15	2018-02-28	1.107	9	0.051	0.085	5	1.32
55	pi64_1	2018-03-01	11	2.68	1	1	80.1	15	2018-02-28	1.107	10	0.051	0.085	5	1.32
56	pi22_4	2018-02-16	1	0.47	1	1	70.2	11	2018-02-15	0.941	0	0.035	-0.081	6	1.94
57	pi22_4	2018-02-16	2	0.77	1	1	70.2	11	2018-02-15	0.941	1	0.035	-0.081	6	1.94
58	pi22_4	2018-02-16	3	1.55	1	1	70.2	11	2018-02-15	0.941	2	0.035	-0.081	6	1.94
59	pi22_4	2018-02-16	4	1.75	1	1	70.2	11	2018-02-15	0.941	3	0.035	-0.081	6	1.94
60	pi22_4	2018-02-16	5	1.67	1	1	70.2	11	2018-02-15	0.941	4	0.035	-0.081	6	1.94
61	pi22_4	2018-02-16	6	1.94	1	1	70.2	11	2018-02-15	0.941	5	0.035	-0.081	6	1.94
62	pi22_4	2018-02-16	7	2.07	1	1	70.2	11	2018-02-15	0.941	6	0.035	-0.081	6	1.94
63	pi22_4	2018-02-16	8	2.17	1	1	70.2	11	2018-02-15	0.941	7	0.035	-0.081	6	1.94
64	pi22_4	2018-02-16	9	2.29	1	1	70.2	11	2018-02-15	0.941	8	0.035	-0.081	6	1.94
65	pi22_4	2018-02-16	10	2.48	1	1	70.2	11	2018-02-15	0.941	9	0.035	-0.081	6	1.94
66	pi22_4	2018-02-16	11	2.45	1	1	70.2	11	2018-02-15	0.941	10	0.035	-0.081	6	1.94
67	pi44_3	2018-03-21	1	0.53	1	1	69.3	30	2018-03-20	1.024	0	0.187	0.002	7	1.12
68	pi44_3	2018-03-21	2	0.54	1	1	69.3	30	2018-03-20	1.024	1	0.187	0.002	7	1.12
69	pi44_3	2018-03-21	3	1.11	1	1	69.3	30	2018-03-20	1.024	2	0.187	0.002	7	1.12
70	pi44_3	2018-03-21	4	1.18	1	1	69.3	30	2018-03-20	1.024	3	0.187	0.002	7	1.12
71	pi44_3	2018-03-21	5	1.82	1	1	69.3	30	2018-03-20	1.024	4	0.187	0.002	7	1.12
72	pi44_3	2018-03-21	6	1.12	1	1	69.3	30	2018-03-20	1.024	5	0.187	0.002	7	1.12
73	pi44_3	2018-03-21	7	1.34	1	1	69.3	30	2018-03-20	1.024	6	0.187	0.002	7	1.12
74	pi44_3	2018-03-21	8	1.02	1	1	69.3	30	2018-03-20	1.024	7	0.187	0.002	7	1.12
75	pi44_3	2018-03-21	9	0.55	1	1	69.3	30	2018-03-20	1.024	8	0.187	0.002	7	1.12
76	pi44_3	2018-03-21	10	1.81	1	1	69.3	30	2018-03-20	1.024	9	0.187	0.002	7	1.12
77	pi44_3	2018-03-21	11	1.81	1	1	69.3	30	2018-03-20	1.024	10	0.187	0.002	7	1.12
78	pi63_2	2018-03-20	1	0.53	1	1	75.2	15	2018-03-19	1.045	0	0.2	0.023	8	0.53
79	pi63_2	2018-03-20	2	0.96	1	1	75.2	15	2018-03-19	1.045	1	0.2	0.023	8	0.53
80	pi63_2	2018-03-20	3	1.06	1	1	75.2	15	2018-03-19	1.045	2	0.2	0.023	8	0.53
81	pi63_2	2018-03-20	4	0.91	1	1	75.2	15	2018-03-19	1.045	3	0.2	0.023	8	0.53
82	pi63_2	2018-03-20	5	0.58	1	1	75.2	15	2018-03-19	1.045	4	0.2	0.023	8	0.53
83	pi63_2	2018-03-20	6	0.43	1	1	75.2	15	2018-03-19	1.045	5	0.2	0.023	8	0.53
84	pi63_2	2018-03-20	7	0.57	1	1	75.2	15	2018-03-19	1.045	6	0.2	0.023	8	0.53
85	pi63_2	2018-03-20	8	0.14	1	1	75.2	15	2018-03-19	1.045	7	0.2	0.023	8	0.53
86	pi63_2	2018-03-20	9	0.24	1	1	75.2	15	2018-03-19	1.045	8	0.2	0.023	8	0.53
87	pi63_2	2018-03-20	10	0.23	1	1	75.2	15	2018-03-19	1.045	9	0.2	0.023	8	0.53
88	pi63_2	2018-03-20	11	0.21	1	1	75.2	15	2018-03-19	1.045	10	0.2	0.023	8	0.53
89	pi22_2	2018-02-16	1	0.54	1	1	70.2	11	2018-02-15	0.946	0	0.145	-0.076	9	1.52
90	pi22_2	2018-02-16	2	0.63	1	1	70.2	11	2018-02-15	0.946	1	0.145	-0.076	9	1.52
91	pi22_2	2018-02-16	3	1.38	1	1	70.2	11	2018-02-15	0.946	2	0.145	-0.076	9	1.52
92	pi22_2	2018-02-16	4	1.32	1	1	70.2	11	2018-02-15	0.946	3	0.145	-0.076	9	1.52
93	pi22_2	2018-02-16	5	1.54	1	1	70.2	11	2018-02-15	0.946	4	0.145	-0.076	9	1.52
94	pi22_2	2018-02-16	6	1.52	1	1	70.2	11	2018-02-15	0.946	5	0.145	-0.076	9	1.52
95	pi22_2	2018-02-16	7	1.54	1	1	70.2	11	2018-02-15	0.946	6	0.145	-0.076	9	1.52
96	pi22_2	2018-02-16	8	1.46	1	1	70.2	11	2018-02-15	0.946	7	0.145	-0.076	9	1.52
97	pi22_2	2018-02-16	9	1.69	1	1	70.2	11	2018-02-15	0.946	8	0.145	-0.076	9	1.52
98	pi22_2	2018-02-16	10	2.32	1	1	70.2	11	2018-02-15	0.946	9	0.145	-0.076	9	1.52
99	pi22_2	2018-02-16	11	2.41	1	1	70.2	11	2018-02-15	0.946	10	0.145	-0.076	9	1.52
100	pi44_2	2018-03-21	1	0.58	1	1	69.3	30	2018-03-20	1.113	0	0.174	0.091	10	0.38
101	pi44_2	2018-03-21	2	0.37	1	1	69.3	30	2018-03-20	1.113	1	0.174	0.091	10	0.38
102	pi44_2	2018-03-21	3	0.31	1	1	69.3	30	2018-03-20	1.113	2	0.174	0.091	10	0.38
103	pi44_2	2018-03-21	4	0.5	1	1	69.3	30	2018-03-20	1.113	3	0.174	0.091	10	0.38
104	pi44_2	2018-03-21	5	0.38	1	1	69.3	30	2018-03-20	1.113	4	0.174	0.091	10	0.38
105	pi44_2	2018-03-21	6	0.19	1	1	69.3	30	2018-03-20	1.113	5	0.174	0.091	10	0.38
106	pi44_2	2018-03-21	7	0.42	1	1	69.3	30	2018-03-20	1.113	6	0.174	0.091	10	0.38
107	pi44_2	2018-03-21	8	0.28	1	1	69.3	30	2018-03-20	1.113	7	0.174	0.091	10	0.38
108	pi44_2	2018-03-21	9	0.14	1	1	69.3	30	2018-03-20	1.113	8	0.174	0.091	10	0.38
109	pi44_2	2018-03-21	10	0.77	1	1	69.3	30	2018-03-20	1.113	9	0.174	0.091	10	0.38
110	pi44_2	2018-03-21	11	0.49	1	1	69.3	30	2018-03-20	1.113	10	0.174	0.091	10	0.38
111	pi44_4	2018-03-21	1	0.58	1	1	69.3	30	2018-03-20	1.059	0	0.107	0.037	11	0.54
112	pi44_4	2018-03-21	2	0.4	1	1	69.3	30	2018-03-20	1.059	1	0.107	0.037	11	0.54
113	pi44_4	2018-03-21	3	0.39	1	1	69.3	30	2018-03-20	1.059	2	0.107	0.037	11	0.54
114	pi44_4	2018-03-21	4	0.73	1	1	69.3	30	2018-03-20	1.059	3	0.107	0.037	11	0.54
115	pi44_4	2018-03-21	5	0.62	1	1	69.3	30	2018-03-20	1.059	4	0.107	0.037	11	0.54
116	pi44_4	2018-03-21	6	0.73	1	1	69.3	30	2018-03-20	1.059	5	0.107	0.037	11	0.54
117	pi44_4	2018-03-21	7	0.34	1	1	69.3	30	2018-03-20	1.059	6	0.107	0.037	11	0.54
118	pi44_4	2018-03-21	8	0.41	1	1	69.3	30	2018-03-20	1.059	7	0.107	0.037	11	0.54
119	pi44_4	2018-03-21	9	0.04	1	1	69.3	30	2018-03-20	1.059	8	0.107	0.037	11	0.54
120	pi44_4	2018-03-21	10	0.54	1	1	69.3	30	2018-03-20	1.059	9	0.107	0.037	11	0.54
121	pi44_4	2018-03-21	11	0.71	1	1	69.3	30	2018-03-20	1.059	10	0.107	0.037	11	0.54
122	pi24_1	2018-03-27	1	0.6	1	1	70.3	15	2018-03-26	1.08	0	0.212	0.058	12	1.67
123	pi24_1	2018-03-27	2	0.85	1	1	70.3	15	2018-03-26	1.08	1	0.212	0.058	12	1.67
124	pi24_1	2018-03-27	3	1.41	1	1	70.3	15	2018-03-26	1.08	2	0.212	0.058	12	1.67
125	pi24_1	2018-03-27	4	1.01	1	1	70.3	15	2018-03-26	1.08	3	0.212	0.058	12	1.67
126	pi24_1	2018-03-27	5	1.74	1	1	70.3	15	2018-03-26	1.08	4	0.212	0.058	12	1.67
127	pi24_1	2018-03-27	6	2.33	1	1	70.3	15	2018-03-26	1.08	5	0.212	0.058	12	1.67
128	pi24_1	2018-03-27	7	2.31	1	1	70.3	15	2018-03-26	1.08	6	0.212	0.058	12	1.67
129	pi24_1	2018-03-27	8	2.29	1	1	70.3	15	2018-03-26	1.08	7	0.212	0.058	12	1.67
130	pi24_1	2018-03-27	9	0.56	1	1	70.3	15	2018-03-26	1.08	8	0.212	0.058	12	1.67
131	pi24_1	2018-03-27	10	1.89	1	1	70.3	15	2018-03-26	1.08	9	0.212	0.058	12	1.67
132	pi24_1	2018-03-27	11	1.67	1	1	70.3	15	2018-03-26	1.08	10	0.212	0.058	12	1.67
133	pi43_3	2018-03-21	1	0.66	1	1	69.3	30	2018-03-20	0.861	0	0.347	-0.161	13	1.04
134	pi43_3	2018-03-21	2	0.21	1	1	69.3	30	2018-03-20	0.861	1	0.347	-0.161	13	1.04
135	pi43_3	2018-03-21	3	0.78	1	1	69.3	30	2018-03-20	0.861	2	0.347	-0.161	13	1.04
136	pi43_3	2018-03-21	4	1.14	1	1	69.3	30	2018-03-20	0.861	3	0.347	-0.161	13	1.04
137	pi43_3	2018-03-21	5	1.22	1	1	69.3	30	2018-03-20	0.861	4	0.347	-0.161	13	1.04
138	pi43_3	2018-03-21	6	1.04	1	1	69.3	30	2018-03-20	0.861	5	0.347	-0.161	13	1.04
139	pi43_3	2018-03-21	7	1.34	1	1	69.3	30	2018-03-20	0.861	6	0.347	-0.161	13	1.04
140	pi43_3	2018-03-21	8	1.19	1	1	69.3	30	2018-03-20	0.861	7	0.347	-0.161	13	1.04
141	pi43_3	2018-03-21	9	0.85	1	1	69.3	30	2018-03-20	0.861	8	0.347	-0.161	13	1.04
142	pi43_3	2018-03-21	10	1.14	1	1	69.3	30	2018-03-20	0.861	9	0.347	-0.161	13	1.04
143	pi43_3	2018-03-21	11	0.4	1	1	69.3	30	2018-03-20	0.861	10	0.347	-0.161	13	1.04
144	pi24_2	2018-03-27	1	0.69	1	1	70.3	15	2018-03-26	1.033	0	0.26	0.011	14	0.78
145	pi24_2	2018-03-27	2	0.84	1	1	70.3	15	2018-03-26	1.033	1	0.26	0.011	14	0.78
146	pi24_2	2018-03-27	3	0.92	1	1	70.3	15	2018-03-26	1.033	2	0.26	0.011	14	0.78
147	pi24_2	2018-03-27	4	0.78	1	1	70.3	15	2018-03-26	1.033	3	0.26	0.011	14	0.78
148	pi24_2	2018-03-27	5	0.64	1	1	70.3	15	2018-03-26	1.033	4	0.26	0.011	14	0.78
149	pi24_2	2018-03-27	6	0.97	1	1	70.3	15	2018-03-26	1.033	5	0.26	0.011	14	0.78
150	pi24_2	2018-03-27	7	0.35	1	1	70.3	15	2018-03-26	1.033	6	0.26	0.011	14	0.78
151	pi24_2	2018-03-27	8	1.49	1	1	70.3	15	2018-03-26	1.033	7	0.26	0.011	14	0.78
152	pi24_2	2018-03-27	9	0.07	1	1	70.3	15	2018-03-26	1.033	8	0.26	0.011	14	0.78
153	pi24_2	2018-03-27	10	0.39	1	1	70.3	15	2018-03-26	1.033	9	0.26	0.011	14	0.78
154	pi24_2	2018-03-27	11	0.81	1	1	70.3	15	2018-03-26	1.033	10	0.26	0.011	14	0.78
155	pi63_1	2018-03-20	1	0.7	1	1	75.2	15	2018-03-19	1.122	0	0.219	0.1	15	1.17
156	pi63_1	2018-03-20	2	1.03	1	1	75.2	15	2018-03-19	1.122	1	0.219	0.1	15	1.17
157	pi63_1	2018-03-20	3	1.22	1	1	75.2	15	2018-03-19	1.122	2	0.219	0.1	15	1.17
158	pi63_1	2018-03-20	4	1.1	1	1	75.2	15	2018-03-19	1.122	3	0.219	0.1	15	1.17
159	pi63_1	2018-03-20	5	1.52	1	1	75.2	15	2018-03-19	1.122	4	0.219	0.1	15	1.17
160	pi63_1	2018-03-20	6	1.56	1	1	75.2	15	2018-03-19	1.122	5	0.219	0.1	15	1.17
161	pi63_1	2018-03-20	7	1.17	1	1	75.2	15	2018-03-19	1.122	6	0.219	0.1	15	1.17
162	pi63_1	2018-03-20	8	0.7	1	1	75.2	15	2018-03-19	1.122	7	0.219	0.1	15	1.17
163	pi63_1	2018-03-20	9	1.56	1	1	75.2	15	2018-03-19	1.122	8	0.219	0.1	15	1.17
164	pi63_1	2018-03-20	10	0.79	1	1	75.2	15	2018-03-19	1.122	9	0.219	0.1	15	1.17
165	pi63_1	2018-03-20	11	1.43	1	1	75.2	15	2018-03-19	1.122	10	0.219	0.1	15	1.17
166	pi21_4	2018-03-30	1	0.86	1	1	77.2	11	2018-03-29	1.021	0	0.053	-0.001	16	1.92
167	pi21_4	2018-03-30	2	1.3	1	1	77.2	11	2018-03-29	1.021	1	0.053	-0.001	16	1.92
168	pi21_4	2018-03-30	3	1.05	1	1	77.2	11	2018-03-29	1.021	2	0.053	-0.001	16	1.92
169	pi21_4	2018-03-30	4	2.23	1	1	77.2	11	2018-03-29	1.021	3	0.053	-0.001	16	1.92
170	pi21_4	2018-03-30	5	1.88	1	1	77.2	11	2018-03-29	1.021	4	0.053	-0.001	16	1.92
171	pi21_4	2018-03-30	6	1.75	1	1	77.2	11	2018-03-29	1.021	5	0.053	-0.001	16	1.92
172	pi21_4	2018-03-30	7	2.18	1	1	77.2	11	2018-03-29	1.021	6	0.053	-0.001	16	1.92
173	pi21_4	2018-03-30	8	2.21	1	1	77.2	11	2018-03-29	1.021	7	0.053	-0.001	16	1.92
174	pi21_4	2018-03-30	9	2.48	1	1	77.2	11	2018-03-29	1.021	8	0.053	-0.001	16	1.92
175	pi21_4	2018-03-30	10	2.33	1	1	77.2	11	2018-03-29	1.021	9	0.053	-0.001	16	1.92
176	pi21_4	2018-03-30	11	1.92	1	1	77.2	11	2018-03-29	1.021	10	0.053	-0.001	16	1.92
177	pi23_4	2018-04-05	1	0.93	1	1	80.2	8	2018-04-04	1.134	0	0.121	0.112	17	1.79
178	pi23_4	2018-04-05	2	1.27	1	1	80.2	8	2018-04-04	1.134	1	0.121	0.112	17	1.79
179	pi23_4	2018-04-05	3	1.69	1	1	80.2	8	2018-04-04	1.134	2	0.121	0.112	17	1.79
180	pi23_4	2018-04-05	4	1.35	1	1	80.2	8	2018-04-04	1.134	3	0.121	0.112	17	1.79
181	pi23_4	2018-04-05	5	1.58	1	1	80.2	8	2018-04-04	1.134	4	0.121	0.112	17	1.79
182	pi23_4	2018-04-05	6	1.93	1	1	80.2	8	2018-04-04	1.134	5	0.121	0.112	17	1.79
183	pi23_4	2018-04-05	7	1.9	1	1	80.2	8	2018-04-04	1.134	6	0.121	0.112	17	1.79
184	pi23_4	2018-04-05	8	2.16	1	1	80.2	8	2018-04-04	1.134	7	0.121	0.112	17	1.79
185	pi23_4	2018-04-05	9	2.26	1	1	80.2	8	2018-04-04	1.134	8	0.121	0.112	17	1.79
186	pi23_4	2018-04-05	10	1.79	1	1	80.2	8	2018-04-04	1.134	9	0.121	0.112	17	1.79
187	pi23_4	2018-04-05	11	2	1	1	80.2	8	2018-04-04	1.134	10	0.121	0.112	17	1.79
188	pi61_1	2018-03-20	1	0.98	1	1	90.2	12	2018-03-19	1.24	0	0.135	0.218	18	0.67
189	pi61_1	2018-03-20	2	0.59	1	1	90.2	12	2018-03-19	1.24	1	0.135	0.218	18	0.67
190	pi61_1	2018-03-20	3	0.88	1	1	90.2	12	2018-03-19	1.24	2	0.135	0.218	18	0.67
191	pi61_1	2018-03-20	4	0.99	1	1	90.2	12	2018-03-19	1.24	3	0.135	0.218	18	0.67
192	pi61_1	2018-03-20	5	0.88	1	1	90.2	12	2018-03-19	1.24	4	0.135	0.218	18	0.67
193	pi61_1	2018-03-20	6	0.77	1	1	90.2	12	2018-03-19	1.24	5	0.135	0.218	18	0.67
194	pi61_1	2018-03-20	7	0.67	1	1	90.2	12	2018-03-19	1.24	6	0.135	0.218	18	0.67
195	pi61_1	2018-03-20	8	0.53	1	1	90.2	12	2018-03-19	1.24	7	0.135	0.218	18	0.67
196	pi61_1	2018-03-20	9	0.6	1	1	90.2	12	2018-03-19	1.24	8	0.135	0.218	18	0.67
197	pi61_1	2018-03-20	10	0.34	1	1	90.2	12	2018-03-19	1.24	9	0.135	0.218	18	0.67
198	pi61_1	2018-03-20	11	0.18	1	1	90.2	12	2018-03-19	1.24	10	0.135	0.218	18	0.67
199	pi64_2	2018-03-01	1	1.05	1	1	80.1	15	2018-02-28	1.143	0	0.116	0.121	19	1.55
200	pi64_2	2018-03-01	2	1.95	1	1	80.1	15	2018-02-28	1.143	1	0.116	0.121	19	1.55
201	pi64_2	2018-03-01	3	1.77	1	1	80.1	15	2018-02-28	1.143	2	0.116	0.121	19	1.55
202	pi64_2	2018-03-01	4	1.19	1	1	80.1	15	2018-02-28	1.143	3	0.116	0.121	19	1.55
203	pi64_2	2018-03-01	5	1.38	1	1	80.1	15	2018-02-28	1.143	4	0.116	0.121	19	1.55
204	pi64_2	2018-03-01	6	1.76	1	1	80.1	15	2018-02-28	1.143	5	0.116	0.121	19	1.55
205	pi64_2	2018-03-01	7	1.55	1	1	80.1	15	2018-02-28	1.143	6	0.116	0.121	19	1.55
206	pi64_2	2018-03-01	8	1.14	1	1	80.1	15	2018-02-28	1.143	7	0.116	0.121	19	1.55
207	pi64_2	2018-03-01	9	1.79	1	1	80.1	15	2018-02-28	1.143	8	0.116	0.121	19	1.55
208	pi64_2	2018-03-01	10	1.32	1	1	80.1	15	2018-02-28	1.143	9	0.116	0.121	19	1.55
209	pi64_2	2018-03-01	11	1.55	1	1	80.1	15	2018-02-28	1.143	10	0.116	0.121	19	1.55
210	pi21_2	2018-03-30	1	1.08	1	1	77.2	11	2018-03-29	1.006	0	0.09	-0.016	20	2.05
211	pi21_2	2018-03-30	2	1.39	1	1	77.2	11	2018-03-29	1.006	1	0.09	-0.016	20	2.05
212	pi21_2	2018-03-30	3	1.26	1	1	77.2	11	2018-03-29	1.006	2	0.09	-0.016	20	2.05
213	pi21_2	2018-03-30	4	1.83	1	1	77.2	11	2018-03-29	1.006	3	0.09	-0.016	20	2.05
214	pi21_2	2018-03-30	5	2.12	1	1	77.2	11	2018-03-29	1.006	4	0.09	-0.016	20	2.05
215	pi21_2	2018-03-30	6	1.95	1	1	77.2	11	2018-03-29	1.006	5	0.09	-0.016	20	2.05
216	pi21_2	2018-03-30	7	2.24	1	1	77.2	11	2018-03-29	1.006	6	0.09	-0.016	20	2.05
217	pi21_2	2018-03-30	8	2.05	1	1	77.2	11	2018-03-29	1.006	7	0.09	-0.016	20	2.05
218	pi21_2	2018-03-30	9	2.26	1	1	77.2	11	2018-03-29	1.006	8	0.09	-0.016	20	2.05
219	pi21_2	2018-03-30	10	2.22	1	1	77.2	11	2018-03-29	1.006	9	0.09	-0.016	20	2.05
220	pi21_2	2018-03-30	11	2.4	1	1	77.2	11	2018-03-29	1.006	10	0.09	-0.016	20	2.05
221	pi63_4	2018-03-20	1	1.08	1	1	75.2	15	2018-03-19	1.05	0	0.316	0.028	21	1.08
222	pi63_4	2018-03-20	2	1.41	1	1	75.2	15	2018-03-19	1.05	1	0.316	0.028	21	1.08
223	pi63_4	2018-03-20	3	1.64	1	1	75.2	15	2018-03-19	1.05	2	0.316	0.028	21	1.08
224	pi63_4	2018-03-20	4	1.32	1	1	75.2	15	2018-03-19	1.05	3	0.316	0.028	21	1.08
225	pi63_4	2018-03-20	5	0.9	1	1	75.2	15	2018-03-19	1.05	4	0.316	0.028	21	1.08
226	pi63_4	2018-03-20	6	0.87	1	1	75.2	15	2018-03-19	1.05	5	0.316	0.028	21	1.08
227	pi63_4	2018-03-20	7	0.96	1	1	75.2	15	2018-03-19	1.05	6	0.316	0.028	21	1.08
228	pi63_4	2018-03-20	8	0.65	1	1	75.2	15	2018-03-19	1.05	7	0.316	0.028	21	1.08
229	pi63_4	2018-03-20	9	1	1	1	75.2	15	2018-03-19	1.05	8	0.316	0.028	21	1.08
230	pi63_4	2018-03-20	10	1.7	1	1	75.2	15	2018-03-19	1.05	9	0.316	0.028	21	1.08
231	pi63_4	2018-03-20	11	1.52	1	1	75.2	15	2018-03-19	1.05	10	0.316	0.028	21	1.08
232	pi23_3	2018-04-05	1	1.19	1	1	80.2	8	2018-04-04	1.176	0	0.144	0.154	22	2.33
233	pi23_3	2018-04-05	2	1.64	1	1	80.2	8	2018-04-04	1.176	1	0.144	0.154	22	2.33
234	pi23_3	2018-04-05	3	2.33	1	1	80.2	8	2018-04-04	1.176	2	0.144	0.154	22	2.33
235	pi23_3	2018-04-05	4	2.1	1	1	80.2	8	2018-04-04	1.176	3	0.144	0.154	22	2.33
236	pi23_3	2018-04-05	5	2.3	1	1	80.2	8	2018-04-04	1.176	4	0.144	0.154	22	2.33
237	pi23_3	2018-04-05	6	2.45	1	1	80.2	8	2018-04-04	1.176	5	0.144	0.154	22	2.33
238	pi23_3	2018-04-05	7	2.42	1	1	80.2	8	2018-04-04	1.176	6	0.144	0.154	22	2.33
239	pi23_3	2018-04-05	8	2.58	1	1	80.2	8	2018-04-04	1.176	7	0.144	0.154	22	2.33
240	pi23_3	2018-04-05	9	2.02	1	1	80.2	8	2018-04-04	1.176	8	0.144	0.154	22	2.33
241	pi23_3	2018-04-05	10	2.54	1	1	80.2	8	2018-04-04	1.176	9	0.144	0.154	22	2.33
242	pi23_3	2018-04-05	11	2.4	1	1	80.2	8	2018-04-04	1.176	10	0.144	0.154	22	2.33
243	pi21_3	2018-03-30	1	1.39	1	1	77.2	11	2018-03-29	1.046	0	0.04	0.024	23	1.02
244	pi21_3	2018-03-30	2	1.37	1	1	77.2	11	2018-03-29	1.046	1	0.04	0.024	23	1.02
245	pi21_3	2018-03-30	3	0.99	1	1	77.2	11	2018-03-29	1.046	2	0.04	0.024	23	1.02
246	pi21_3	2018-03-30	4	1.72	1	1	77.2	11	2018-03-29	1.046	3	0.04	0.024	23	1.02
247	pi21_3	2018-03-30	5	1.02	1	1	77.2	11	2018-03-29	1.046	4	0.04	0.024	23	1.02
248	pi21_3	2018-03-30	6	1.25	1	1	77.2	11	2018-03-29	1.046	5	0.04	0.024	23	1.02
249	pi21_3	2018-03-30	7	1.15	1	1	77.2	11	2018-03-29	1.046	6	0.04	0.024	23	1.02
250	pi21_3	2018-03-30	8	0.54	1	1	77.2	11	2018-03-29	1.046	7	0.04	0.024	23	1.02
251	pi21_3	2018-03-30	9	0.46	1	1	77.2	11	2018-03-29	1.046	8	0.04	0.024	23	1.02
252	pi21_3	2018-03-30	10	0.58	1	1	77.2	11	2018-03-29	1.046	9	0.04	0.024	23	1.02
253	pi21_3	2018-03-30	11	0.37	1	1	77.2	11	2018-03-29	1.046	10	0.04	0.024	23	1.02
254	pi23_2	2018-04-05	1	1.45	1	1	80.2	8	2018-04-04	1.153	0	0.247	0.131	24	1.96
255	pi23_2	2018-04-05	2	1.96	1	1	80.2	8	2018-04-04	1.153	1	0.247	0.131	24	1.96
256	pi23_2	2018-04-05	3	1.82	1	1	80.2	8	2018-04-04	1.153	2	0.247	0.131	24	1.96
257	pi23_2	2018-04-05	4	1.47	1	1	80.2	8	2018-04-04	1.153	3	0.247	0.131	24	1.96
258	pi23_2	2018-04-05	5	1.19	1	1	80.2	8	2018-04-04	1.153	4	0.247	0.131	24	1.96
259	pi23_2	2018-04-05	6	1.89	1	1	80.2	8	2018-04-04	1.153	5	0.247	0.131	24	1.96
260	pi23_2	2018-04-05	7	2.06	1	1	80.2	8	2018-04-04	1.153	6	0.247	0.131	24	1.96
261	pi23_2	2018-04-05	8	2.13	1	1	80.2	8	2018-04-04	1.153	7	0.247	0.131	24	1.96
262	pi23_2	2018-04-05	9	2.02	1	1	80.2	8	2018-04-04	1.153	8	0.247	0.131	24	1.96
263	pi23_2	2018-04-05	10	2.41	1	1	80.2	8	2018-04-04	1.153	9	0.247	0.131	24	1.96
264	pi23_2	2018-04-05	11	2.33	1	1	80.2	8	2018-04-04	1.153	10	0.247	0.131	24	1.96
265	pi24_3	2018-03-27	1	1.54	1	1	70.3	15	2018-03-26	1.104	0	0.178	0.082	25	1.75
266	pi24_3	2018-03-27	2	1.75	1	1	70.3	15	2018-03-26	1.104	1	0.178	0.082	25	1.75
267	pi24_3	2018-03-27	3	1.07	1	1	70.3	15	2018-03-26	1.104	2	0.178	0.082	25	1.75
268	pi24_3	2018-03-27	4	1.34	1	1	70.3	15	2018-03-26	1.104	3	0.178	0.082	25	1.75
269	pi24_3	2018-03-27	5	1.76	1	1	70.3	15	2018-03-26	1.104	4	0.178	0.082	25	1.75
270	pi24_3	2018-03-27	6	1.7	1	1	70.3	15	2018-03-26	1.104	5	0.178	0.082	25	1.75
271	pi24_3	2018-03-27	7	2	1	1	70.3	15	2018-03-26	1.104	6	0.178	0.082	25	1.75
272	pi24_3	2018-03-27	8	2.63	1	1	70.3	15	2018-03-26	1.104	7	0.178	0.082	25	1.75
273	pi24_3	2018-03-27	9	1.51	1	1	70.3	15	2018-03-26	1.104	8	0.178	0.082	25	1.75
274	pi24_3	2018-03-27	10	2.88	1	1	70.3	15	2018-03-26	1.104	9	0.178	0.082	25	1.75
275	pi24_3	2018-03-27	11	2.85	1	1	70.3	15	2018-03-26	1.104	10	0.178	0.082	25	1.75
276	pi63_3	2018-03-20	1	1.82	1	1	75.2	15	2018-03-19	1.138	0	0.163	0.116	26	2.49
277	pi63_3	2018-03-20	2	2.34	1	1	75.2	15	2018-03-19	1.138	1	0.163	0.116	26	2.49
278	pi63_3	2018-03-20	3	2.23	1	1	75.2	15	2018-03-19	1.138	2	0.163	0.116	26	2.49
279	pi63_3	2018-03-20	4	2.49	1	1	75.2	15	2018-03-19	1.138	3	0.163	0.116	26	2.49
280	pi63_3	2018-03-20	5	2.54	1	1	75.2	15	2018-03-19	1.138	4	0.163	0.116	26	2.49
281	pi63_3	2018-03-20	6	2.55	1	1	75.2	15	2018-03-19	1.138	5	0.163	0.116	26	2.49
282	pi63_3	2018-03-20	7	2.51	1	1	75.2	15	2018-03-19	1.138	6	0.163	0.116	26	2.49
283	pi63_3	2018-03-20	8	2.68	1	1	75.2	15	2018-03-19	1.138	7	0.163	0.116	26	2.49
284	pi63_3	2018-03-20	9	2.63	1	1	75.2	15	2018-03-19	1.138	8	0.163	0.116	26	2.49
285	pi63_3	2018-03-20	10	2.48	1	1	75.2	15	2018-03-19	1.138	9	0.163	0.116	26	2.49
286	pi63_3	2018-03-20	11	2.15	1	1	75.2	15	2018-03-19	1.138	10	0.163	0.116	26	2.49

## Sheet: Fig 2C body size effects
	Estimate of TL slope	Estimate of TL intercept
	These are 1,000 posterior estimates of the effects of body size on day 1 swimming speed; included are both intercepts and slopes
	These values were used in Fig 2C; code to reproduce the figure using these data is available in Supplemental Note II ("Figures" section)
	tl.slope	tl.inter
1	2.58804	-1.89945
2	2.54134	-1.98476
3	0.81099	0.0227553
4	0.82584	0.234899
5	-0.960356	1.77079
6	1.39895	-0.591268
7	1.30643	-0.462354
8	-0.936897	1.91369
9	3.16099	-2.46402
10	-0.495437	1.46139
11	-0.259665	1.17617
12	1.32306	-0.488621
13	0.790731	0.0995706
14	1.53039	-0.674736
15	2.28404	-1.2776
16	1.21086	-0.273973
17	1.1455	-0.311451
18	2.00789	-1.22825
19	1.72279	-0.869351
20	0.622382	0.243594
21	0.918233	0.133992
22	2.36546	-1.51904
23	2.05463	-1.09275
24	1.04967	-0.186919
25	2.55404	-1.83511
26	0.912945	-0.0434523
27	2.30303	-1.61778
28	1.75436	-1.00116
29	4.11829	-3.47617
30	0.500248	0.378215
31	3.45043	-2.824
32	0.146265	0.740173
33	1.6405	-0.795704
34	1.49953	-0.670559
35	0.333411	0.652954
36	0.663187	0.356319
37	1.38698	-0.49856
38	2.08498	-1.18313
39	0.883948	0.118806
40	1.90034	-0.930892
41	1.44383	-0.517201
42	2.68413	-1.80136
43	-0.168136	1.20168
44	2.11892	-1.33811
45	0.405358	0.542019
46	1.72866	-0.845263
47	0.357536	0.555182
48	1.51951	-0.615268
49	2.72643	-1.95097
50	0.579514	0.318541
51	1.23248	-0.43939
52	0.606988	0.35316
53	0.782343	0.0726601
54	0.25314	0.771372
55	1.46116	-0.571629
56	1.1922	-0.368003
57	2.90203	-2.07785
58	3.40099	-2.58673
59	0.290261	0.679938
60	0.196507	0.694915
61	2.1544	-1.33122
62	1.79966	-0.883323
63	2.11811	-1.42399
64	0.552352	0.36151
65	3.16273	-2.63174
66	1.50732	-0.718554
67	0.706467	0.0465091
68	1.37852	-0.511235
69	1.23409	-0.475277
70	2.44176	-1.54874
71	0.887252	0.0673851
72	0.702784	0.221336
73	2.33714	-1.45759
74	3.25487	-2.50732
75	2.06259	-1.32347
76	0.444901	0.443352
77	1.46379	-0.504991
78	0.516465	0.330637
79	2.96286	-2.1521
80	1.96564	-1.05412
81	1.06026	-0.194223
82	4.22623	-3.64926
83	1.53316	-0.439778
84	1.71333	-1.0221
85	1.96652	-1.02348
86	2.89055	-2.04647
87	1.69916	-0.774064
88	3.0755	-2.09052
89	1.49555	-0.61134
90	2.58944	-1.86044
91	2.42802	-1.48387
92	1.67474	-0.799869
93	0.383634	0.310111
94	2.358	-1.63302
95	2.53132	-1.81613
96	2.04969	-1.25928
97	2.74813	-2.00497
98	1.90141	-0.998283
99	2.30845	-1.53134
100	1.65869	-0.870858
101	1.83366	-1.04452
102	2.08858	-1.17352
103	1.4488	-0.639934
104	3.3867	-2.68607
105	2.33865	-1.56869
106	0.844597	-0.0138274
107	1.63502	-0.584479
108	1.11794	-0.152502
109	3.19958	-2.23311
110	0.970784	-0.0995351
111	1.78535	-0.990645
112	-0.0551767	1.29753
113	2.70518	-1.8657
114	2.52894	-1.80694
115	1.94596	-1.09908
116	1.34419	-0.224271
117	3.56514	-2.87772
118	-0.5126	1.48455
119	2.34365	-1.48775
120	0.820047	0.067026
121	1.91752	-1.03068
122	1.32402	-0.362743
123	3.02789	-2.19193
124	1.05861	-0.0849239
125	1.34054	-0.478094
126	2.41592	-1.53419
127	2.79209	-2.07238
128	0.802304	0.18918
129	2.03511	-1.23288
130	2.61278	-1.80176
131	-0.297985	1.46326
132	2.31167	-1.51595
133	2.89023	-2.09097
134	1.12704	-0.183244
135	2.97519	-2.16476
136	1.53229	-0.723513
137	1.40405	-0.717137
138	0.486773	0.257198
139	0.598474	0.331184
140	2.87361	-2.03585
141	3.03121	-2.25186
142	0.43333	0.469968
143	0.9981	-0.0861215
144	1.40841	-0.502017
145	0.900282	-0.135994
146	0.812598	0.0679198
147	0.985311	-0.23674
148	0.481377	0.459096
149	1.84356	-1.00369
150	1.67222	-0.813379
151	1.9204	-1.16204
152	1.3804	-0.550223
153	1.76969	-0.987292
154	1.10586	-0.0667682
155	2.37578	-1.54752
156	0.330742	0.405987
157	0.0679718	1.15553
158	0.206733	0.796408
159	1.95473	-0.934185
160	2.53753	-1.67101
161	2.56819	-1.75191
162	-0.0964838	1.06429
163	2.65893	-1.86149
164	1.87349	-1.12018
165	2.39159	-1.76285
166	1.68555	-0.880153
167	3.69278	-3.02613
168	-0.971058	1.98546
169	2.36376	-1.64948
170	0.599826	0.350865
171	1.16278	-0.269856
172	1.52727	-0.568984
173	1.05874	-0.289735
174	2.37642	-1.56371
175	1.52086	-0.593303
176	1.72757	-0.843032
177	4.42393	-3.62806
178	2.44162	-1.65649
179	2.33334	-1.39423
180	2.46391	-1.76151
181	2.42505	-1.69606
182	2.09535	-1.21531
183	0.53171	0.211934
184	1.78708	-0.898951
185	2.49781	-1.56936
186	4.30759	-3.65552
187	1.75751	-0.91392
188	1.33373	-0.461047
189	2.82682	-2.1876
190	1.83939	-1.10964
191	0.555996	0.372762
192	0.742295	0.25817
193	1.17724	-0.362651
194	-1.08881	2.03573
195	0.0771525	0.884372
196	3.05386	-2.00453
197	0.894333	0.106721
198	0.663057	0.381175
199	0.850393	0.210187
200	1.91277	-0.969447
201	2.06383	-1.21168
202	2.55568	-1.70702
203	2.29769	-1.47872
204	1.59366	-0.810675
205	2.13853	-1.33397
206	1.592	-0.814987
207	0.155782	0.706691
208	2.32376	-1.38913
209	1.84642	-0.9547
210	1.48193	-0.743478
211	2.21066	-1.46587
212	0.999433	-0.14475
213	0.815148	0.118204
214	2.71003	-1.95675
215	4.11617	-3.25315
216	0.80544	-0.000422217
217	2.24523	-1.48443
218	0.974175	-0.0368441
219	1.50845	-0.673355
220	2.64926	-1.94263
221	1.78612	-0.683507
222	0.618572	0.401371
223	1.24195	-0.479731
224	2.13647	-1.20053
225	1.86044	-0.877831
226	2.86468	-2.06996
227	0.875315	-0.0282553
228	0.0111919	0.931182
229	1.51008	-0.559306
230	1.76475	-0.980374
231	0.421601	0.620099
232	2.94262	-2.26578
233	2.16813	-1.29169
234	0.478056	0.373235
235	0.644749	0.253758
236	1.97901	-1.04252
237	2.00739	-1.25225
238	0.436226	0.488221
239	-0.0739179	0.872078
240	0.0103219	0.932341
241	1.34054	-0.603396
242	1.04489	-0.242848
243	1.03739	-0.221734
244	1.18708	-0.420524
245	1.65146	-0.979009
246	0.983589	-0.128386
247	1.03632	-0.0800255
248	-0.25475	1.19922
249	1.65768	-0.842524
250	2.72455	-1.96807
251	-0.503244	1.46421
252	3.84489	-3.19789
253	1.61892	-0.579669
254	1.31364	-0.34887
255	2.29858	-1.45454
256	-0.453239	1.26599
257	1.95322	-1.24724
258	0.0400551	0.819342
259	0.488446	0.365246
260	1.65645	-0.752887
261	0.91862	-0.0581166
262	-0.276243	1.13873
263	1.81519	-1.07684
264	2.87874	-2.03177
265	1.91552	-1.18019
266	0.307202	0.503994
267	0.296005	0.571977
268	0.91895	-0.0138188
269	1.86726	-1.13947
270	1.82914	-1.01528
271	1.66745	-0.77696
272	2.70261	-1.95206
273	-2.46469	3.59282
274	1.00514	-0.100146
275	0.676856	0.0897967
276	-0.364156	1.47741
277	0.212911	0.697753
278	2.57854	-1.75379
279	0.843945	0.10833
280	2.01808	-1.08755
281	0.186678	0.803038
282	1.58114	-0.716189
283	0.745928	0.186617
284	1.72259	-0.805836
285	1.43458	-0.717135
286	2.66944	-2.00724
287	1.35429	-0.409072
288	0.179293	0.711574
289	1.32342	-0.391797
290	2.5582	-1.66693
291	2.00599	-1.36193
292	2.13357	-1.34309
293	1.0884	-0.293901
294	-0.350381	1.38669
295	1.71007	-0.85954
296	2.78289	-2.12212
297	1.095	-0.170319
298	0.463372	0.437024
299	0.313366	0.502319
300	3.83011	-3.08407
301	2.26697	-1.40032
302	2.56311	-1.94051
303	0.58345	0.506564
304	1.26733	-0.352157
305	0.0841333	0.750032
306	1.34463	-0.547647
307	3.36074	-2.59775
308	2.14985	-1.4799
309	0.267796	0.723524
310	0.918404	0.0591295
311	1.39075	-0.354893
312	1.77182	-1.01249
313	1.09944	-0.20374
314	3.76525	-3.11766
315	2.16869	-1.17506
316	1.24948	-0.30185
317	3.2066	-2.40739
318	1.64076	-0.772339
319	1.55633	-0.656799
320	1.10695	-0.110818
321	1.59077	-0.874379
322	2.34135	-1.43583
323	0.637027	0.324062
324	2.96024	-2.11087
325	1.85193	-0.989029
326	1.1507	-0.255719
327	1.91614	-1.21495
328	2.11185	-1.48043
329	3.24358	-2.53957
330	1.54571	-0.696477
331	1.50439	-0.659701
332	2.42414	-1.52546
333	2.37352	-1.46952
334	1.57955	-0.712633
335	2.80534	-2.02034
336	1.84921	-0.939479
337	1.70257	-0.692599
338	1.29265	-0.552226
339	1.90599	-1.14803
340	-0.000801132	0.841087
341	0.940277	-0.113679
342	0.758968	0.149706
343	0.404794	0.540295
344	2.0098	-1.22622
345	3.44345	-2.81769
346	0.866672	0.0183103
347	0.521893	0.3527
348	1.35547	-0.595238
349	2.94314	-2.06103
350	0.986142	-0.195159
351	2.51977	-1.62603
352	3.20657	-2.46643
353	0.0947583	0.854396
354	2.01161	-1.27457
355	0.626354	0.152383
356	1.90611	-1.20631
357	0.463596	0.493242
358	2.12553	-1.43738
359	-0.186756	1.16716
360	2.42941	-1.41056
361	0.291141	0.777619
362	2.58639	-1.81925
363	0.280988	0.483795
364	2.87813	-1.92607
365	3.12376	-2.27728
366	1.34077	-0.652562
367	0.728564	0.208263
368	1.30522	-0.338287
369	2.37173	-1.7637
370	0.0721721	0.996823
371	0.452261	0.516888
372	3.20162	-2.53421
373	-0.943319	2.17161
374	0.600506	0.27579
375	2.99064	-2.12287
376	1.97558	-1.22861
377	1.29093	-0.452687
378	0.683958	0.157925
379	1.20954	-0.362009
380	1.96288	-1.11537
381	2.08851	-1.30184
382	2.23476	-1.41588
383	-0.0491542	0.920975
384	3.08859	-2.30312
385	1.84637	-0.821295
386	1.97528	-1.24523
387	1.10833	-0.271985
388	2.98889	-2.33115
389	2.66483	-1.91984
390	2.14892	-1.22813
391	-0.65239	1.59767
392	1.76601	-0.729713
393	0.642126	0.0933058
394	0.40951	0.766707
395	1.58517	-0.725544
396	1.36151	-0.549876
397	0.398246	0.504264
398	0.555864	0.413585
399	2.67587	-1.88419
400	-0.364749	1.2476
401	1.64007	-0.850427
402	0.272137	0.700986
403	1.43212	-0.591439
404	2.61371	-1.87056
405	3.31898	-2.69291
406	2.16716	-1.34593
407	2.01826	-1.30363
408	1.92491	-1.00105
409	1.24661	-0.417102
410	0.425316	0.53889
411	1.59423	-0.830238
412	1.41329	-0.575043
413	0.51637	0.4315
414	1.68729	-1.03002
415	1.12702	-0.120479
416	1.01868	0.00167922
417	1.48985	-0.477921
418	0.593563	0.321244
419	2.71004	-1.959
420	0.238635	0.639084
421	1.38945	-0.722695
422	2.50087	-1.72336
423	0.215151	0.674683
424	-0.982642	1.90776
425	0.917623	-0.0894365
426	1.0664	-0.0696448
427	2.04398	-1.36903
428	-0.744513	2.01143
429	2.24641	-1.3349
430	2.07525	-1.32292
431	1.28803	-0.294929
432	3.50536	-2.92669
433	1.84865	-1.18425
434	1.86954	-1.20519
435	1.52387	-0.579726
436	-0.200864	1.04062
437	4.67818	-4.04742
438	-1.06979	2.10652
439	1.84368	-1.09951
440	3.08754	-2.26883
441	0.456982	0.604126
442	2.90864	-2.23221
443	2.08955	-1.26513
444	0.00571869	1.05741
445	0.467388	0.42422
446	3.25849	-2.43576
447	1.01164	-0.237449
448	1.1855	-0.258369
449	0.88042	0.0539838
450	-0.223688	0.78951
451	-0.817564	1.69417
452	2.66825	-1.82709
453	1.99841	-1.35657
454	1.76762	-1.05087
455	1.04389	-0.0434556
456	3.49026	-2.93726
457	1.50147	-0.688419
458	2.49277	-1.72609
459	3.1322	-2.39754
460	2.42293	-1.57172
461	1.10475	-0.335936
462	0.952378	-0.0393265
463	3.5032	-2.75649
464	-0.00904129	1.08448
465	-0.136684	0.981853
466	0.324935	0.545263
467	2.39058	-1.66255
468	2.37897	-1.56944
469	1.55269	-0.757195
470	2.13226	-1.24026
471	1.30319	-0.286134
472	0.631442	0.224452
473	-0.309299	1.17363
474	0.132112	0.821192
475	1.21452	-0.454518
476	1.41282	-0.526652
477	1.63182	-0.851163
478	1.19044	-0.368845
479	0.993042	-0.0754094
480	0.215457	0.715084
481	3.25491	-2.49869
482	2.36761	-1.67257
483	3.1059	-2.30973
484	1.84881	-0.910225
485	0.333927	0.679136
486	2.19382	-1.14847
487	1.26547	-0.546413
488	0.928172	-0.102335
489	1.31251	-0.476753
490	1.32246	-0.580393
491	0.194959	0.741661
492	1.45212	-0.710457
493	1.24848	-0.315086
494	2.8408	-2.16937
495	2.5381	-1.79414
496	-0.898184	2.04107
497	2.48867	-1.7271
498	0.903619	0.0868653
499	1.5938	-0.625793
500	2.44837	-1.8784
501	1.57608	-0.539645
502	0.33746	0.693843
503	3.37962	-2.70707
504	1.33945	-0.462615
505	1.77805	-1.00529
506	1.32639	-0.163934
507	0.718218	0.574465
508	2.32322	-1.41233
509	2.18175	-1.50963
510	2.14567	-1.37381
511	-0.343683	1.38112
512	1.64617	-0.73963
513	0.287977	0.526539
514	2.75709	-2.11632
515	1.70204	-0.875276
516	2.47939	-1.6726
517	1.52445	-0.664729
518	2.69545	-1.93548
519	1.75584	-1.00182
520	3.8335	-3.08349
521	0.92532	-0.10334
522	2.56005	-1.62783
523	0.0993204	0.835967
524	3.39711	-2.6556
525	0.185635	0.659273
526	1.23127	-0.290973
527	0.441792	0.724414
528	0.660895	0.242038
529	0.126218	0.817861
530	2.47077	-1.77609
531	0.752777	0.145848
532	2.16049	-1.50756
533	2.65562	-1.97134
534	-0.376206	1.31506
535	1.01376	-0.188238
536	-0.0847518	0.903449
537	0.496076	0.495082
538	1.33636	-0.443543
539	2.03321	-1.23706
540	1.21178	-0.349038
541	1.64928	-0.792268
542	2.86808	-1.99524
543	1.83867	-1.13743
544	1.66187	-0.496113
545	1.03545	-0.203333
546	2.18074	-1.42531
547	2.71172	-1.88419
548	1.81315	-0.854232
549	1.59091	-0.610224
550	1.9718	-1.2461
551	0.937462	-0.145279
552	0.529173	0.240986
553	0.265352	0.531561
554	-0.49964	1.42504
555	0.459765	0.387911
556	0.394482	0.604638
557	0.944409	-0.122237
558	2.23756	-1.25885
559	1.63019	-0.788671
560	2.83718	-2.20208
561	1.04324	-0.0732935
562	1.65545	-0.739781
563	-0.748843	1.75407
564	1.07977	0.071624
565	1.34507	-0.425423
566	1.70459	-0.702333
567	0.351114	0.677375
568	3.28933	-2.41742
569	0.84304	-0.0113386
570	1.37688	-0.474049
571	1.01252	-0.10193
572	3.28878	-2.57773
573	0.468014	0.487104
574	1.87359	-1.10408
575	1.09575	-0.3246
576	2.30614	-1.49832
577	-0.761384	1.90727
578	2.50372	-1.59467
579	2.26175	-1.58251
580	1.25445	-0.322434
581	0.493845	0.356801
582	2.725	-2.10175
583	0.598811	0.352094
584	1.95297	-1.1268
585	0.807812	0.133066
586	2.54893	-1.74714
587	2.75514	-1.86227
588	1.21318	-0.298475
589	1.39813	-0.567969
590	2.00864	-0.948593
591	0.924617	-0.124022
592	1.23995	-0.40198
593	2.0648	-1.29232
594	0.23988	0.628406
595	-0.00650766	0.982109
596	-0.32892	1.15348
597	2.57374	-1.87074
598	0.423845	0.591621
599	1.0748	-0.299313
600	1.67457	-0.886617
601	0.528522	0.29439
602	1.97959	-1.02046
603	1.50389	-0.707159
604	0.984717	-0.0132283
605	2.83612	-1.87517
606	1.93465	-1.1313
607	3.07506	-2.19807
608	1.08965	-0.125501
609	2.60839	-1.99165
610	1.32756	-0.324421
611	2.18617	-1.37883
612	0.402482	0.445956
613	2.95722	-2.34843
614	2.9233	-2.30143
615	2.40179	-1.54456
616	1.89262	-1.02245
617	2.61548	-1.8212
618	1.73385	-0.754042
619	2.70979	-1.83565
620	0.588856	0.394457
621	1.08751	-0.284112
622	2.69925	-2.13342
623	0.937634	-0.0610223
624	1.89992	-1.07249
625	1.75792	-1.01714
626	1.06837	-0.215159
627	1.23826	-0.310414
628	1.03462	-0.173832
629	0.67505	0.306547
630	1.91948	-1.00024
631	1.86317	-1.033
632	0.258288	0.700856
633	2.87182	-2.09498
634	2.18241	-1.41135
635	2.90335	-2.03104
636	2.69697	-1.95849
637	3.19787	-2.48816
638	1.23822	-0.42191
639	2.8965	-2.04105
640	-0.518057	1.47214
641	1.9458	-0.959385
642	-0.649997	1.83223
643	-0.718764	1.89983
644	1.0524	0.0326975
645	2.02885	-1.06473
646	-0.282006	1.21656
647	2.1954	-1.52912
648	-2.69267	3.85562
649	2.43685	-1.62754
650	1.18353	-0.346259
651	1.35883	-0.415559
652	0.354721	0.450501
653	2.66078	-1.90642
654	1.06055	-0.251173
655	2.10854	-1.08471
656	2.57318	-1.7619
657	1.75741	-0.817179
658	1.22401	-0.176268
659	2.27787	-1.53638
660	1.24782	-0.36446
661	0.998411	-0.0701629
662	0.844614	0.0152565
663	2.53387	-1.66434
664	1.60804	-0.60575
665	0.529464	0.4216
666	0.688337	0.484313
667	2.06356	-1.14679
668	1.96393	-1.04783
669	2.04735	-1.30011
670	2.48426	-1.6112
671	0.765434	0.193228
672	1.78311	-0.84424
673	0.664434	0.206401
674	2.99883	-2.19431
675	1.95304	-1.11425
676	0.440709	0.637648
677	2.88592	-1.90253
678	1.84542	-1.01089
679	2.50163	-1.65153
680	0.441742	0.51806
681	1.69307	-0.744147
682	0.921381	0.0136429
683	1.98039	-1.12671
684	2.01532	-1.17314
685	1.96063	-1.12426
686	2.15733	-0.959523
687	0.616406	0.292028
688	1.47773	-0.541121
689	0.671859	0.268613
690	2.09237	-1.41296
691	0.930272	-0.0618903
692	2.7066	-1.83557
693	2.10392	-1.21505
694	0.703828	0.431793
695	3.20858	-2.40683
696	1.15975	-0.104802
697	0.477771	0.3995
698	-1.07777	2.18248
699	1.71269	-0.702706
700	-0.85437	1.96859
701	1.43662	-0.502926
702	1.67984	-0.821344
703	2.07068	-1.24677
704	1.14732	-0.188009
705	2.70612	-1.74272
706	2.0062	-1.15979
707	3.74018	-3.11847
708	0.236948	0.734364
709	1.78153	-0.935378
710	1.49383	-0.470129
711	2.14763	-1.3301
712	1.6083	-0.831867
713	4.06302	-3.3689
714	1.21442	-0.370071
715	1.49303	-0.580303
716	1.31224	-0.182486
717	2.19877	-1.32247
718	0.0296585	0.911179
719	-0.550294	1.65627
720	2.27181	-1.40813
721	0.277162	0.699284
722	2.15683	-1.33151
723	0.736245	0.293671
724	1.9846	-1.08066
725	0.759879	0.295406
726	1.45938	-0.657321
727	2.49402	-1.63918
728	0.986334	-0.205045
729	1.97784	-1.17037
730	2.39004	-1.61015
731	1.81008	-1.04565
732	3.05795	-2.41434
733	1.7001	-1.00801
734	1.28553	-0.428808
735	1.47699	-0.690047
736	1.03455	-0.128526
737	2.88554	-2.27641
738	1.91303	-1.12475
739	1.63048	-0.703946
740	0.225845	0.710306
741	1.47901	-0.468921
742	0.648187	0.222242
743	1.42005	-0.850509
744	2.55322	-1.72605
745	0.605277	0.234019
746	0.807644	-0.00749137
747	2.99433	-2.3562
748	2.08051	-1.21555
749	0.422325	0.450047
750	3.06322	-2.26467
751	3.08418	-2.34422
752	2.5633	-1.74816
753	2.97109	-2.09986
754	3.13126	-2.48243
755	2.95852	-2.12832
756	1.84379	-1.17101
757	2.03437	-1.03755
758	1.44764	-0.58341
759	1.59463	-0.707815
760	0.263603	0.96777
761	1.49623	-0.676299
762	0.655186	0.355172
763	1.32474	-0.339688
764	0.724916	0.240672
765	2.03463	-1.11631
766	1.17012	-0.228739
767	1.74762	-0.804639
768	1.3837	-0.608677
769	1.99627	-1.2852
770	1.75549	-0.803958
771	1.36032	-0.472475
772	2.58475	-1.8536
773	0.480656	0.457885
774	1.18923	-0.372022
775	3.18682	-2.33809
776	1.9067	-0.912649
777	-0.292057	1.23214
778	1.09673	-0.457645
779	0.883333	0.0178738
780	2.37096	-1.6261
781	-0.178615	1.09494
782	2.49726	-1.58884
783	1.28522	-0.326172
784	1.96368	-1.14028
785	-0.511617	1.53912
786	0.688147	0.21583
787	1.44235	-0.491429
788	0.833501	0.0808978
789	1.99333	-1.06533
790	1.69987	-0.827674
791	1.16451	-0.364016
792	1.43248	-0.402758
793	2.73828	-1.9354
794	2.24393	-1.37522
795	-0.594205	1.57486
796	1.45714	-0.517961
797	1.05501	-0.21526
798	0.422929	0.567122
799	2.79673	-2.17619
800	1.72884	-0.822396
801	0.55259	0.262676
802	2.37928	-1.66241
803	2.44039	-1.69865
804	2.02929	-1.26348
805	1.18538	-0.316603
806	2.31989	-1.47443
807	1.92297	-1.02509
808	1.6931	-0.88658
809	1.26534	-0.521859
810	0.0515414	0.868958
811	1.18336	-0.328284
812	1.6686	-0.913417
813	0.842237	0.0738839
814	1.69712	-0.763432
815	1.42836	-0.570922
816	0.321456	0.571124
817	1.62635	-0.74016
818	1.75272	-1.00873
819	1.62689	-0.734728
820	0.0322039	1.07027
821	2.22468	-1.43831
822	1.67976	-0.640747
823	-0.256541	1.16401
824	3.3655	-2.7399
825	0.248537	0.570849
826	3.42321	-2.73147
827	0.895973	-0.0712385
828	2.03224	-1.3063
829	1.24522	-0.462951
830	0.425517	0.484575
831	0.13641	0.812942
832	1.36518	-0.578482
833	1.51208	-0.575995
834	1.66765	-0.794258
835	0.77166	0.0873293
836	-0.655755	1.46966
837	2.1973	-1.28884
838	2.72648	-1.88855
839	1.72836	-1.07764
840	0.636913	0.319827
841	1.79306	-1.00108
842	3.86606	-3.18253
843	0.810331	-0.0682157
844	-0.513714	1.39069
845	1.325	-0.528114
846	0.791117	0.0456292
847	0.675961	0.239827
848	1.54527	-0.653605
849	0.259133	0.541307
850	0.0703734	0.797505
851	2.5568	-1.65159
852	1.36032	-0.424483
853	0.263326	0.617169
854	1.61513	-0.867254
855	1.57552	-0.753481
856	2.57152	-1.72362
857	1.89391	-1.13165
858	0.423272	0.486832
859	1.7651	-1.1349
860	2.34936	-1.54987
861	1.00124	-0.211117
862	0.445952	0.486813
863	0.526914	0.345124
864	1.70772	-0.99282
865	2.69446	-2.00449
866	1.27321	-0.424894
867	1.01402	-0.00994051
868	1.38353	-0.278003
869	1.52813	-0.740594
870	2.97288	-2.19391
871	1.85616	-1.04256
872	3.17947	-2.54027
873	-0.816642	1.97687
874	2.90781	-1.98515
875	1.57849	-0.779264
876	1.13253	-0.283835
877	0.0333807	0.961459
878	2.73599	-1.96873
879	2.58762	-1.72084
880	-0.506855	1.42023
881	1.1166	-0.226844
882	0.379961	0.421758
883	0.717688	0.328826
884	1.68907	-0.944375
885	0.595179	0.458285
886	0.376003	0.383395
887	1.56662	-0.665751
888	1.72864	-0.850568
889	-0.896711	1.79419
890	2.47167	-1.60308
891	1.90001	-1.05554
892	0.58379	0.193306
893	1.67993	-0.74936
894	0.948281	-0.129561
895	-0.474558	1.41903
896	1.50376	-0.778446
897	1.30151	-0.420398
898	0.401546	0.433671
899	1.05974	-0.361624
900	1.08396	-0.228579
901	0.194918	0.855429
902	0.148871	0.825994
903	-0.579891	1.35414
904	0.0986423	0.852612
905	1.6144	-0.574811
906	0.294725	0.831652
907	0.784148	0.0845264
908	4.28541	-3.54816
909	0.275259	0.636778
910	-0.0615604	0.992287
911	-0.187282	1.14272
912	0.822643	0.0429378
913	1.51223	-0.586131
914	2.49969	-1.64132
915	0.898912	0.127021
916	0.642184	0.269989
917	1.42319	-0.533577
918	0.408056	0.479218
919	1.55107	-0.460204
920	2.13994	-1.32552
921	1.50806	-0.861973
922	1.47166	-0.619936
923	2.15439	-1.09997
924	3.19868	-2.52949
925	1.64734	-0.749176
926	1.50241	-0.575813
927	-0.193556	1.0699
928	3.4943	-2.81086
929	2.90802	-2.15259
930	2.48366	-1.71501
931	2.09622	-1.18989
932	1.54205	-0.709925
933	2.18854	-1.37986
934	0.394812	0.555926
935	1.35519	-0.469064
936	2.66519	-1.7257
937	0.331334	0.524575
938	1.66817	-0.872294
939	2.12024	-1.05812
940	1.43202	-0.647961
941	1.64948	-0.503101
942	2.32303	-1.56263
943	1.11265	-0.21483
944	-2.63078	3.84372
945	0.649744	0.176188
946	1.41527	-0.537208
947	1.42443	-0.488105
948	2.62406	-1.90105
949	1.49401	-0.627766
950	1.64998	-0.854465
951	2.70256	-2.16599
952	1.00314	0.047785
953	3.52873	-2.9462
954	6.15196	-5.48717
955	2.29433	-1.32656
956	3.37277	-2.56859
957	0.374578	0.469047
958	2.38857	-1.69411
959	0.119082	0.797913
960	2.6921	-2.05977
961	2.07738	-1.09509
962	0.610797	0.363897
963	1.89997	-1.03635
964	1.13107	-0.335638
965	2.3628	-1.54599
966	0.643736	0.41048
967	0.783785	0.00420705
968	1.34712	-0.388024
969	1.7255	-0.988123
970	2.29522	-1.40746
971	2.07891	-1.12488
972	-0.0607782	0.937115
973	1.501	-0.522372
974	1.00525	-0.170737
975	3.30678	-2.55463
976	0.773654	0.2974
977	1.20139	-0.226173
978	2.19364	-1.14717
979	1.89667	-1.13425
980	0.0466727	0.743995
981	1.16663	-0.408363
982	2.70955	-1.73866
983	0.045958	1.08534
984	0.850531	0.134179
985	0.930959	-0.149544
986	2.17639	-1.30626
987	2.86067	-2.01704
988	0.798628	0.0873837
989	1.23079	-0.377443
990	2.01835	-1.17666
991	1.20699	-0.437844
992	1.16847	-0.384754
993	0.126945	0.740462
994	2.75958	-1.84299
995	2.33144	-1.46912
996	-0.191302	1.17984
997	1.49316	-0.440776
998	1.57237	-0.805051
999	1.42629	-0.601671
1000	0.893517	-0.0289952
1001	0.343996	0.586442

## Sheet: Fig 3A behavioral BLUPS
	Individual ID	BLUPS of swimming speed for that day	Ranking according to Day 1 Hour 1 behavior
	These data were used to create Figure 3A; code to reproduce the results can be found in Supplement Note II
date	picomp	blup	ranking
0	pi24_2	-0.0228488	1
7	pi24_2	-0.130343	1
14	pi24_2	0.00574498	1
21	pi24_2	-0.0655287	1
28	pi24_2	-0.0592543	1
35	pi24_2	-0.146431	1
42	pi24_2	-0.0548889	1
49	pi24_2	-0.145938	1
56	pi24_2	-0.156998	1
63	pi24_2	-0.0265353	1
70	pi24_2	-0.0429084	1
0	pi44_4	0.0213999	2
7	pi44_4	-0.036648	2
14	pi44_4	0.0235734	2
21	pi44_4	-0.11142	2
28	pi44_4	-0.152594	2
35	pi44_4	-0.170998	2
42	pi44_4	-0.160575	2
49	pi44_4	-0.249525	2
56	pi44_4	-0.248596	2
63	pi44_4	-0.106374	2
70	pi44_4	-0.136501	2
0	pi22_3	0.0350749	3
7	pi22_3	-0.0746233	3
14	pi22_3	-0.0220751	3
21	pi22_3	-0.0849016	3
28	pi22_3	-0.119235	3
35	pi22_3	-0.244075	3
42	pi22_3	-0.177402	3
49	pi22_3	-0.228039	3
56	pi22_3	-0.380636	3
63	pi22_3	-0.22043	3
70	pi22_3	-0.253363	3
0	pi44_2	0.0364523	4
7	pi44_2	-0.0632743	4
14	pi44_2	0.0186281	4
21	pi44_2	-0.0943734	4
28	pi44_2	0.0501294	4
35	pi44_2	-0.0690806	4
42	pi44_2	0.0188854	4
49	pi44_2	0.00581579	4
56	pi44_2	-0.0357676	4
63	pi44_2	0.17081	4
70	pi44_2	0.194743	4
0	pi24_4	0.0398115	5
7	pi24_4	-0.0814755	5
14	pi24_4	0.0447427	5
21	pi24_4	-0.0694189	5
28	pi24_4	-0.124336	5
35	pi24_4	-0.241142	5
42	pi24_4	-0.159633	5
49	pi24_4	-0.195868	5
56	pi24_4	-0.293442	5
63	pi24_4	-0.0998731	5
70	pi24_4	-0.188587	5
0	pi44_3	0.0436431	6
7	pi44_3	-0.0707178	6
14	pi44_3	0.118481	6
21	pi44_3	-0.0489981	6
28	pi44_3	0.0123787	6
35	pi44_3	-0.132425	6
42	pi44_3	-0.0209895	6
49	pi44_3	-0.0897431	6
56	pi44_3	-0.118672	6
63	pi44_3	-0.00634408	6
70	pi44_3	0.0357639	6
0	pi61_1	0.0712189	7
7	pi61_1	-0.0593377	7
14	pi61_1	0.072551	7
21	pi61_1	-0.110497	7
28	pi61_1	-0.076078	7
35	pi61_1	-0.123339	7
42	pi61_1	-0.103002	7
49	pi61_1	-0.187489	7
56	pi61_1	-0.215235	7
63	pi61_1	-0.0779561	7
70	pi61_1	-0.118549	7
0	pi24_1	0.171059	8
7	pi24_1	0.109576	8
14	pi24_1	0.185447	8
21	pi24_1	0.0211639	8
28	pi24_1	0.100877	8
35	pi24_1	-0.0260934	8
42	pi24_1	0.00906061	8
49	pi24_1	-0.0105884	8
56	pi24_1	-0.222975	8
63	pi24_1	0.0349863	8
70	pi24_1	-0.0166673	8
0	pi22_4	0.172524	9
7	pi22_4	0.123765	9
14	pi22_4	0.148631	9
21	pi22_4	0.0247613	9
28	pi22_4	0.0180691	9
35	pi22_4	-0.0692391	9
42	pi22_4	-0.0439402	9
49	pi22_4	-0.0327335	9
56	pi22_4	-0.141113	9
63	pi22_4	-0.00485021	9
70	pi22_4	-0.0195141	9
0	pi22_1	0.192943	10
7	pi22_1	0.16759	10
14	pi22_1	0.204702	10
21	pi22_1	0.100524	10
28	pi22_1	0.151996	10
35	pi22_1	0.100475	10
42	pi22_1	0.12872	10
49	pi22_1	0.0661218	10
56	pi22_1	-0.0134018	10
63	pi22_1	0.150242	10
70	pi22_1	0.0363368	10
0	pi63_4	0.201295	11
7	pi63_4	0.0679797	11
14	pi63_4	0.202677	11
21	pi63_4	-0.0391907	11
28	pi63_4	-0.00303826	11
35	pi63_4	-0.0835525	11
42	pi63_4	-0.0675936	11
49	pi63_4	-0.0997001	11
56	pi63_4	-0.241937	11
63	pi63_4	-0.0168307	11
70	pi63_4	-0.109223	11
0	pi24_3	0.259448	12
7	pi24_3	0.0933024	12
14	pi24_3	0.20495	12
21	pi24_3	0.105053	12
28	pi24_3	0.121446	12
35	pi24_3	-0.0130061	12
42	pi24_3	0.0210433	12
49	pi24_3	0.0290286	12
56	pi24_3	-0.0917195	12
63	pi24_3	0.0931596	12
70	pi24_3	0.105005	12
0	pi22_2	0.265619	13
7	pi22_2	0.207788	13
14	pi22_2	0.497411	13
21	pi22_2	0.453404	13
28	pi22_2	0.598699	13
35	pi22_2	0.625501	13
42	pi22_2	0.706192	13
49	pi22_2	0.74555	13
56	pi22_2	0.819899	13
63	pi22_2	1.10493	13
70	pi22_2	1.17157	13
0	pi43_3	0.332231	14
7	pi43_3	0.260698	14
14	pi43_3	0.291394	14
21	pi43_3	0.0911727	14
28	pi43_3	0.106762	14
35	pi43_3	0.018102	14
42	pi43_3	0.00289211	14
49	pi43_3	-0.059802	14
56	pi43_3	-0.164385	14
63	pi43_3	-0.0349554	14
70	pi43_3	-0.119284	14
0	pi63_2	0.39581	15
7	pi63_2	0.438962	15
14	pi63_2	0.639713	15
21	pi63_2	0.650024	15
28	pi63_2	0.836646	15
35	pi63_2	0.816707	15
42	pi63_2	1.0269	15
49	pi63_2	1.11396	15
56	pi63_2	1.18322	15
63	pi63_2	1.51568	15
70	pi63_2	1.61243	15
0	pi21_2	0.457223	16
7	pi21_2	0.328308	16
14	pi21_2	0.343592	16
21	pi21_2	0.197275	16
28	pi21_2	0.113718	16
35	pi21_2	0.043527	16
42	pi21_2	0.0219561	16
49	pi21_2	-0.0122116	16
56	pi21_2	-0.174198	16
63	pi21_2	-0.0109129	16
70	pi21_2	-0.0846685	16
0	pi23_3	0.458841	17
7	pi23_3	0.367775	17
14	pi23_3	0.475182	17
21	pi23_3	0.340323	17
28	pi23_3	0.350683	17
35	pi23_3	0.276417	17
42	pi23_3	0.386416	17
49	pi23_3	0.268364	17
56	pi23_3	0.208659	17
63	pi23_3	0.44515	17
70	pi23_3	0.314638	17
0	pi23_2	0.619799	18
7	pi23_2	0.45964	18
14	pi23_2	0.517746	18
21	pi23_2	0.312275	18
28	pi23_2	0.325798	18
35	pi23_2	0.131718	18
42	pi23_2	0.140983	18
49	pi23_2	0.10579	18
56	pi23_2	-0.047368	18
63	pi23_2	0.184457	18
70	pi23_2	0.0346479	18
0	pi21_4	0.62836	19
7	pi21_4	0.439473	19
14	pi21_4	0.558607	19
21	pi21_4	0.335331	19
28	pi21_4	0.330256	19
35	pi21_4	0.240109	19
42	pi21_4	0.199779	19
49	pi21_4	0.157331	19
56	pi21_4	0.0424016	19
63	pi21_4	0.167823	19
70	pi21_4	0.250871	19
0	pi63_3	0.687698	20
7	pi63_3	0.569157	20
14	pi63_3	0.738351	20
21	pi63_3	0.549561	20
28	pi63_3	0.58601	20
35	pi63_3	0.543373	20
42	pi63_3	0.511677	20
49	pi63_3	0.484882	20
56	pi63_3	0.354572	20
63	pi63_3	0.634953	20
70	pi63_3	0.554036	20
0	pi63_1	0.703581	21
7	pi63_1	0.522646	21
14	pi63_1	0.555291	21
21	pi63_1	0.363229	21
28	pi63_1	0.262984	21
35	pi63_1	0.105498	21
42	pi63_1	0.155116	21
49	pi63_1	0.0202607	21
56	pi63_1	-0.135307	21
63	pi63_1	-0.140752	21
70	pi63_1	-0.187535	21
0	pi23_4	0.784387	22
7	pi23_4	0.631733	22
14	pi23_4	0.670559	22
21	pi23_4	0.522684	22
28	pi23_4	0.494639	22
35	pi23_4	0.297651	22
42	pi23_4	0.296613	22
49	pi23_4	0.188798	22
56	pi23_4	0.0773238	22
63	pi23_4	0.118683	22
70	pi23_4	0.0810414	22
0	pi64_3	0.862909	23
7	pi64_3	0.782222	23
14	pi64_3	0.910642	23
21	pi64_3	0.924097	23
28	pi64_3	0.976471	23
35	pi64_3	0.873198	23
42	pi64_3	0.990976	23
49	pi64_3	1.05666	23
56	pi64_3	0.979886	23
63	pi64_3	1.15794	23
70	pi64_3	1.21128	23
0	pi21_3	0.94839	24
7	pi21_3	0.838326	24
14	pi21_3	0.866729	24
21	pi21_3	0.663932	24
28	pi21_3	0.66943	24
35	pi21_3	0.513472	24
42	pi21_3	0.441271	24
49	pi21_3	0.371548	24
56	pi21_3	0.19055	24
63	pi21_3	0.356195	24
70	pi21_3	0.247325	24
0	pi64_2	1.00706	25
7	pi64_2	0.948311	25
14	pi64_2	1.18344	25
21	pi64_2	1.12269	25
28	pi64_2	1.20355	25
35	pi64_2	1.22097	25
42	pi64_2	1.29552	25
49	pi64_2	1.41409	25
56	pi64_2	1.43615	25
63	pi64_2	1.75721	25
70	pi64_2	1.72207	25
0	pi64_1	1.56954	26
7	pi64_1	1.46031	26
14	pi64_1	1.64125	26
21	pi64_1	1.65544	26
28	pi64_1	1.77128	26
35	pi64_1	1.67568	26
42	pi64_1	1.80278	26
49	pi64_1	1.88127	26
56	pi64_1	1.83066	26
63	pi64_1	2.07228	26
70	pi64_1	2.09454	26

## Sheet: Fig 3B variance estimates
	Repeatability estimate	Lower CI of rpt	Upper CI of rpt	Among-individual variation estimate			Within-individual variation estimate
	These data were used to create Fig 3C; code to reprodue the results using these data is available in Supplemental Note II
date	rpt	lower.rpt	upper.rpt	post.id	lower.id	upper.id	post.w	lower.w	upper.w
0	0.468025	0.328365	0.622729	0.153084	0.0935057	0.323518	0.208398	0.192988	0.218619
7	0.443961	0.323436	0.606017	0.165115	0.098852	0.318063	0.206779	0.192542	0.219572
14	0.452135	0.349513	0.638657	0.153073	0.093628	0.333822	0.204401	0.192973	0.2194
21	0.505534	0.348972	0.648007	0.213448	0.0990923	0.360539	0.208794	0.192817	0.219919
28	0.49107	0.381428	0.652023	0.199269	0.120445	0.377742	0.206151	0.191947	0.218595
35	0.536299	0.418707	0.701296	0.242407	0.128974	0.450616	0.209319	0.193823	0.220072
42	0.583024	0.441813	0.711092	0.289825	0.158882	0.502708	0.207167	0.19339	0.220087
49	0.582833	0.487905	0.7481	0.284691	0.176184	0.566651	0.2038	0.192776	0.219652
56	0.66279	0.515634	0.773208	0.313525	0.200866	0.653082	0.204946	0.192393	0.219069
63	0.665602	0.551972	0.796558	0.391503	0.230466	0.749586	0.20763	0.192095	0.21924
70	0.694142	0.576871	0.826676	0.461594	0.2479	0.856268	0.203574	0.191495	0.218405

## Sheet: Fig 4A individual weekly behav
Individual ID	Weekly BLUP for that individual's behavior in weeks 1 - 10
These data were used to plot the points in Figure 4A
picomp	week10	week1	week2	week3	week4	week5	week6	week7	week8	week9
pi21_2	-0.247553	0.230695	-0.186525	-0.2129	-0.222826	-0.309306	-0.394029	-0.36718	-0.359634	-0.399835
pi21_3	0.00345407	0.370192	0.801419	0.986003	0.195179	-0.334777	-0.502749	-0.227401	1.03617	0.10451
pi21_4	-0.000947967	0.431208	0.201675	0.0896356	-0.198175	-0.254453	-0.249884	-0.395246	-0.406505	0.414993
pi22_1	-0.132735	-0.454194	-0.350456	-0.259959	-0.084039	-0.00383049	0.0444889	-0.142542	-0.414894	-0.262252
pi22_2	0.327944	-0.293121	-0.204715	-0.0771118	0.210961	0.690964	0.855019	0.704351	0.635665	0.531004
pi22_3	-0.401134	-0.459241	-0.453539	-0.454932	-0.317433	-0.431816	-0.475591	-0.503585	-0.745241	-0.559259
pi22_4	-0.292349	-0.322595	-0.338589	-0.275895	-0.274065	-0.251168	-0.237639	-0.191843	-0.563554	-0.409274
pi23_2	-0.267146	0.0353187	0.261247	-0.210105	-0.143942	0.134744	0.300028	0.0509383	-0.266452	-0.358729
pi23_3	0.122433	0.0596336	-0.211654	-0.122909	-0.126702	0.396244	0.646523	0.15428	-0.240886	-0.0748406
pi23_4	-0.101157	0.316418	0.293668	0.114702	-0.00282332	0.130137	0.182876	0.309104	-0.268943	-0.357308
pi24_1	-0.26155	-0.0968636	-0.354259	-0.351956	-0.19631	-0.28655	-0.27333	-0.22037	-0.512719	-0.390993
pi24_2	-0.222207	-0.501076	-0.439998	-0.321151	-0.148537	-0.284018	-0.348873	-0.418008	-0.673958	-0.34375
pi24_3	-0.279773	0.109119	-0.3027	-0.280616	-0.20281	-0.243577	-0.335069	-0.241975	-0.128732	0.0239328
pi24_4	-0.310064	-0.502699	-0.350612	-0.305769	-0.266867	-0.322445	-0.413162	-0.341974	-0.700841	-0.53515
pi43_3	-0.200187	0.0975064	-0.132253	-0.282642	-0.186308	-0.275017	-0.431679	-0.243155	-0.529501	-0.371255
pi44_2	-0.0877429	-0.481721	-0.313785	-0.330373	-0.194647	-0.302608	-0.367132	-0.325887	-0.262383	-0.281259
pi44_3	-0.290216	-0.381994	-0.33858	-0.190376	-0.199353	-0.337919	-0.327149	-0.282873	-0.597726	-0.280919
pi44_4	-0.394492	-0.47493	-0.378934	-0.369581	-0.300258	-0.338674	-0.413453	-0.471751	-0.658741	-0.487077
pi61_1	-0.338266	-0.403351	-0.331753	-0.334817	-0.213194	-0.314386	-0.433635	-0.332949	-0.567129	-0.513666
pi63_1	-0.250884	0.17623	0.700201	-0.00543823	-0.0372202	-0.259682	-0.336977	-0.243421	-0.527697	-0.345329
pi63_2	0.506242	0.159963	0.0295619	-0.130146	0.0732363	1.09037	1.11889	0.519062	1.34008	1.26787
pi63_3	0.0928318	0.270077	0.243349	0.108168	0.0806953	0.314502	0.50043	0.272462	0.223974	0.255968
pi63_4	-0.312014	-0.153919	-0.27372	-0.230075	-0.227689	-0.332344	-0.3911	-0.396451	-0.473624	-0.344157
pi64_1	1.23918	1.10221	1.44873	1.21435	0.983662	1.48639	1.58929	1.41277	2.30146	1.98285
pi64_2	1.36402	0.387128	0.397524	1.61165	1.24185	0.536789	0.67119	0.8171	1.27289	1.5594
pi64_3	0.675518	0.335987	0.699717	0.66429	0.819658	0.323795	0.039597	1.1358	1.95881	-0.00445939

## Sheet: Fig 4AB among-indv corr estimat
Week 1 of the correlation	Week 2 of the correlation	Among-individual correlation estimate			difference (in weeks) between start and end week	Lower CI of correlation estimate	Upper CI of correlation estimate
These data were used to draw the lines in Fig 4A and show how the correlation estimate change over time in 4B
Var1	Var2	value	start.week	end.week	diff	lower	upper
Week 1	Week 2	0.776058	1	2	1	0.432143	0.913442
Week 1	Week 3	0.615748	1	3	2	0.299611	0.852735
Week 2	Week 3	0.761065	2	3	1	0.4919	0.910513
Week 1	Week 4	0.644331	1	4	3	0.257527	0.850215
Week 2	Week 4	0.713447	2	4	2	0.400959	0.8822
Week 3	Week 4	0.892824	3	4	1	0.717327	0.968047
Week 1	Week 5	0.564784	1	5	4	0.163082	0.796806
Week 2	Week 5	0.54915	2	5	3	0.185615	0.788536
Week 3	Week 5	0.610975	3	5	2	0.161877	0.781317
Week 4	Week 5	0.734257	4	5	1	0.380887	0.866384
Week 1	Week 6	0.521308	1	6	5	0.106735	0.787609
Week 2	Week 6	0.523236	2	6	4	0.107252	0.76461
Week 3	Week 6	0.549035	3	6	3	0.106904	0.757917
Week 4	Week 6	0.636715	4	6	2	0.298843	0.841441
Week 5	Week 6	0.943805	5	6	1	0.802267	0.98929
Week 1	Week 7	0.608883	1	7	6	0.206495	0.82771
Week 2	Week 7	0.674025	2	7	5	0.302703	0.839828
Week 3	Week 7	0.725148	3	7	4	0.386677	0.875951
Week 4	Week 7	0.859985	4	7	3	0.656613	0.959639
Week 5	Week 7	0.860024	5	7	2	0.624264	0.943541
Week 6	Week 7	0.841902	6	7	1	0.563726	0.928098
Week 1	Week 8	0.599249	1	8	7	0.282975	0.847833
Week 2	Week 8	0.686794	2	8	6	0.398436	0.866565
Week 3	Week 8	0.806405	3	8	5	0.499599	0.894532
Week 4	Week 8	0.870742	4	8	4	0.637762	0.944481
Week 5	Week 8	0.789621	5	8	3	0.535575	0.906735
Week 6	Week 8	0.715401	6	8	2	0.400257	0.87012
Week 7	Week 8	0.853922	7	8	1	0.627099	0.943665
Week 1	Week 9	0.603984	1	9	8	0.263949	0.844588
Week 2	Week 9	0.55947	2	9	7	0.244458	0.792458
Week 3	Week 9	0.757058	3	9	6	0.434604	0.867895
Week 4	Week 9	0.761917	4	9	5	0.516691	0.914503
Week 5	Week 9	0.826932	5	9	4	0.626069	0.939028
Week 6	Week 9	0.756141	6	9	3	0.517464	0.909268
Week 7	Week 9	0.742617	7	9	2	0.448432	0.894813
Week 8	Week 9	0.752473	8	9	1	0.541995	0.910415
Week 1	Week 10	0.600433	1	10	9	0.24651	0.845716
Week 2	Week 10	0.631613	2	10	8	0.281645	0.841409
Week 3	Week 10	0.790165	3	10	7	0.564039	0.926464
Week 4	Week 10	0.908234	4	10	6	0.762555	0.975446
Week 5	Week 10	0.808451	5	10	5	0.580253	0.929112
Week 6	Week 10	0.778514	6	10	4	0.49309	0.915357
Week 7	Week 10	0.837841	7	10	3	0.657686	0.960998
Week 8	Week 10	0.842056	8	10	2	0.626286	0.940203
Week 9	Week 10	0.888502	9	10	1	0.700532	0.961517
